# Supplementary material for: Exposure to Polystyrene Microplastics Disrupts Blood Cell Homeostasis and Metabolic Profiles in Pregnant Mice and Offspring: The Role of Oxidative Stress and Inflammation
Source: Toxics. 2026 Apr 23;14(5):354. doi: 10.3390/toxics14050354 (PMC13211503; doi:10.3390/toxics14050354)
Supplement: Supplementary file 1 [file toxics-14-00354-s001.zip]

Archive with 1 entries (1 files):
- toxics-4222786-supplementary.pdf
